# Supplementary material for: Functional Regulation of ZnAl-LDHs and Mechanism of Photocatalytic Reduction of CO2: A DFT Study
Source: Molecules. 2023 Jan 11;28(2):738. doi: 10.3390/molecules28020738 (PMC9863086; doi:10.3390/molecules28020738)
Supplement: Supplementary file 1 [file molecules-28-00738-s001.zip]

Archive with 1 entries (1 files):
- molecules-2092955-supplementary.pdf
